# Supplementary material for: trans-Bis(μ-2-hydroxy­ethanethiol­ato-κ2 S:S)bis­[dinitro­syliron(II)](Fe—Fe)
Source: Acta Crystallogr Sect E Struct Rep Online. 2009 Nov 18;65(Pt 12):m1600. doi: 10.1107/S1600536809048065 (PMC2971771; doi:10.1107/S1600536809048065)
Supplement: Supplementary file 2 [file e-65-m1600-Isup2.hkl]

# 
# h,k,l, Fc-squared, Fo-squared, sigma(Fo-squared) and status flag 
# 
data_I
_shelx_title ' rea in C2/c' 
_shelx_refln_list_code          4 
_shelx_F_calc_maximum      253.18 
_exptl_crystal_F_000       776.00 
_reflns_d_resolution_high  0.7410 
 
loop_ 
 _symmetry_equiv_pos_as_xyz 
 'x, y, z' 
 '-x, y, -z+1/2' 
 'x+1/2, y+1/2, z' 
 '-x+1/2, y+1/2, -z+1/2' 
 '-x, -y, -z' 
 'x, -y, z-1/2' 
 '-x+1/2, -y+1/2, -z' 
 'x+1/2, -y+1/2, z-1/2' 
 
_cell_length_a    16.9429 
_cell_length_b     5.0070 
_cell_length_c    14.9315 
_cell_angle_alpha  90.000 
_cell_angle_beta   94.327 
_cell_angle_gamma  90.000 
 
_shelx_F_squared_multiplier     1.000 
 
loop_ 
 _refln_index_h 
 _refln_index_k 
 _refln_index_l 
 _refln_F_squared_calc 
 _refln_F_squared_meas 
 _refln_F_squared_sigma 
 _refln_observed_status 
   2   0   0    26921.20    24790.50    290.45 o 
   4   0   0       16.39        4.82     22.62 o 
   6   0   0    37367.33    39010.80    564.36 o 
   8   0   0    57921.98    58212.36    840.02 o 
  10   0   0    16626.69    16722.85    276.89 o 
  12   0   0     3296.70     3257.34    104.16 o 
  14   0   0     2350.75     2406.80     82.91 o 
  16   0   0     7580.54     8044.69    180.86 o 
  18   0   0     2133.22     2246.28    133.34 o 
  20   0   0      573.43      744.55     94.24 o 
  22   0   0       17.02      152.05    117.04 o 
   1   1   0    28776.79    31577.57    296.08 o 
   3   1   0     4181.57     4202.08     54.25 o 
   5   1   0     8644.53     8988.55     87.23 o 
   7   1   0     9353.34     9163.40     84.01 o 
   9   1   0     7930.80     7258.26     81.55 o 
  11   1   0     4220.49     4069.00     71.57 o 
  13   1   0     1221.08     1288.88     54.32 o 
  15   1   0     3524.70     3635.41     80.18 o 
  17   1   0     4155.74     4306.13     94.40 o 
  19   1   0      753.61      870.96     88.65 o 
  21   1   0      292.44      392.40     75.33 o 
   0   2   0     7006.78     8201.57    148.88 o 
   2   2   0     7980.91     8227.78     84.90 o 
   4   2   0     2114.51     2176.82     35.30 o 
   6   2   0     4208.65     3950.34     71.15 o 
   8   2   0     2667.46     2439.12     61.80 o 
  10   2   0      238.26      258.33     27.87 o 
  12   2   0     2852.59     2710.69     61.32 o 
  14   2   0     4029.24     3713.47     84.96 o 
  16   2   0     2831.07     2575.90     77.32 o 
  18   2   0      986.54     1117.28     66.08 o 
  20   2   0      383.82      397.85     69.23 o 
   1   3   0    13222.77    12630.99    177.30 o 
   3   3   0     2522.07     2582.98     50.03 o 
   5   3   0      213.81      218.82     24.75 o 
   7   3   0    15241.30    14659.76    236.17 o 
   9   3   0    11198.73    10794.94    221.28 o 
  11   3   0        9.66       48.70     43.35 o 
  13   3   0       43.86       43.10     48.57 o 
  15   3   0     4148.75     4121.73    158.54 o 
  17   3   0     1542.62     1571.24    154.47 o 
  19   3   0      181.05      142.77     75.27 o 
   0   4   0    20811.56    20275.28    666.88 o 
   2   4   0     8043.46     8014.10    125.63 o 
   4   4   0     1875.52     1942.38     80.41 o 
   6   4   0     2750.02     2746.01     71.07 o 
   8   4   0    11754.96    11507.50    196.03 o 
  10   4   0    10898.52    10421.66    191.27 o 
  12   4   0     1554.67     1558.34    106.46 o 
  14   4   0      443.13      462.57     79.44 o 
  16   4   0     2237.59     1857.15    114.78 o 
  18   4   0     1538.62     1476.92    106.98 o 
   1   5   0     3964.06     3653.18    118.76 o 
   3   5   0      643.46      503.20    110.40 o 
   5   5   0     1375.30     1410.44    164.84 o 
   7   5   0     2677.49     2483.12    102.89 o 
   9   5   0     2132.28     2214.51    132.72 o 
  11   5   0     1202.34     1234.44    115.64 o 
  13   5   0     2084.71     1820.98    111.39 o 
  15   5   0     1610.20     1357.25     96.59 o 
   2   6   0       13.93       64.18     87.23 o 
   4   6   0      333.96      234.33     95.18 o 
   6   6   0      572.11      585.53    144.83 o 
   8   6   0      477.63      375.92     86.92 o 
  10   6   0       10.16       18.18     73.11 o 
 -21   1   1      346.07      484.97     75.97 o 
 -19   1   1        8.13       20.26     57.70 o 
 -17   1   1     1242.00     1256.85     79.42 o 
 -15   1   1     5710.63     5598.04    125.14 o 
 -13   1   1     2112.02     2079.19     63.66 o 
 -11   1   1     3561.94     3417.09     83.18 o 
  -9   1   1     2051.35     2029.63     48.20 o 
  -7   1   1     2975.98     2920.01     45.70 o 
  -5   1   1    54410.84    56181.09    458.45 o 
  -3   1   1     1429.36     1462.13     40.89 o 
  -1   1   1     2271.79     2613.17     31.54 o 
   1   1   1        4.51       22.56     14.95 o 
   3   1   1    33424.75    34358.96    309.85 o 
   5   1   1     3737.37     3921.89     41.03 o 
   7   1   1     2739.03     2813.79     39.78 o 
   9   1   1      445.19      492.02     23.45 o 
  11   1   1       92.97       95.80     23.77 o 
  13   1   1      493.39      399.18     72.74 o 
  15   1   1      432.25      444.08     36.30 o 
  17   1   1     1792.36     1849.28     66.70 o 
  19   1   1       14.18       22.46     55.61 o 
  21   1   1      752.15      843.76     95.71 o 
 -20   2   1       70.09       72.78     61.60 o 
 -18   2   1       34.92       -2.10     49.75 o 
 -16   2   1      260.82      253.70     46.29 o 
 -14   2   1       31.52       21.26     35.89 o 
 -12   2   1      434.87      395.98     35.46 o 
 -10   2   1        5.06        2.55     29.14 o 
  -8   2   1       19.81       30.01     24.47 o 
  -6   2   1      241.63      264.17     24.11 o 
  -4   2   1      702.37      709.32     29.90 o 
  -2   2   1      736.32      787.90     27.49 o 
   0   2   1     2103.14     2376.55     52.65 o 
   2   2   1        9.38       -0.02     14.93 o 
   4   2   1      702.15      785.73     28.04 o 
   6   2   1     5211.19     5331.83     73.61 o 
   8   2   1     2209.52     2249.89     59.87 o 
  10   2   1      249.01      230.40     26.95 o 
  12   2   1       12.84       43.69     28.81 o 
  14   2   1      217.52      227.48     36.83 o 
  16   2   1       87.94       78.37     39.71 o 
  18   2   1        4.65       33.06     55.40 o 
  20   2   1      317.01      341.70     71.79 o 
 -19   3   1      507.71      563.96    107.11 o 
 -17   3   1      706.14      766.24    101.84 o 
 -15   3   1     1634.37     1549.25    110.36 o 
 -13   3   1      114.51      131.48     49.92 o 
 -11   3   1      341.13      457.66     50.10 o 
  -9   3   1      125.39       94.99     40.72 o 
  -7   3   1      679.70      700.43     51.86 o 
  -5   3   1     5917.97     6006.92     75.48 o 
  -3   3   1      259.72      305.38     23.88 o 
  -1   3   1     1906.99     1967.72     47.87 o 
   1   3   1      655.52      717.18     29.63 o 
   3   3   1      449.96      494.74     28.56 o 
   5   3   1      943.12     1035.72     41.94 o 
   7   3   1     6059.06     6084.12    112.34 o 
   9   3   1     1256.90     1296.95     57.80 o 
  11   3   1      621.85      580.36     58.17 o 
  13   3   1        8.46       -1.68     52.89 o 
  15   3   1      731.55      685.50     73.87 o 
  17   3   1      869.79      778.39     69.85 o 
  19   3   1      192.71      244.97     81.33 o 
 -18   4   1        0.24      -34.58    100.67 o 
 -16   4   1       16.03        3.57     75.90 o 
 -14   4   1      346.14      351.94     74.77 o 
 -12   4   1      594.87      603.11     75.70 o 
 -10   4   1       11.71      -34.48     55.63 o 
  -8   4   1       11.76       16.47     45.46 o 
  -6   4   1      277.00      219.72     40.70 o 
  -4   4   1      647.85      717.01     36.51 o 
  -2   4   1      657.06      633.11     54.70 o 
   0   4   1      134.21      166.80     29.69 o 
   2   4   1      354.47      328.26     34.74 o 
   4   4   1      680.83      663.22     44.10 o 
   6   4   1      292.29      359.02     66.88 o 
   8   4   1     1328.58     1303.87     74.67 o 
  10   4   1      244.18      259.88     60.15 o 
  12   4   1      287.85      308.77     68.43 o 
  14   4   1        0.42       16.37     68.05 o 
  16   4   1       49.52       95.79     66.05 o 
  18   4   1       83.77      165.12     75.09 o 
 -15   5   1     1440.28     1155.12    110.19 o 
 -13   5   1     1108.53      955.88    100.98 o 
 -11   5   1      598.15      600.46    101.89 o 
  -9   5   1        0.94      -37.23     66.04 o 
  -7   5   1     2014.74     1851.57    117.53 o 
  -5   5   1     4079.24     4149.18    170.61 o 
  -3   5   1     2293.38     2375.79    121.11 o 
  -1   5   1     1062.49     1070.51     87.15 o 
   1   5   1      346.59      368.29     49.01 o 
   3   5   1     1013.82     1173.75     84.16 o 
   5   5   1     1862.87     1966.78     92.82 o 
   7   5   1     2828.65     2757.04    127.50 o 
   9   5   1      229.35      273.99     59.80 o 
  11   5   1       60.37       39.72     61.49 o 
  13   5   1      624.13      620.50     78.20 o 
  15   5   1      250.98      252.79     81.03 o 
 -10   6   1      325.66      552.57    212.67 o 
  -8   6   1      142.48      -59.36    178.80 o 
  -6   6   1      633.65      757.18    199.27 o 
  -4   6   1      757.14      894.72    198.14 o 
  -2   6   1      384.31      316.59    170.48 o 
   2   6   1      378.86      429.15     99.93 o 
   4   6   1       31.29      128.93     92.77 o 
   6   6   1       20.84       33.07     74.63 o 
   8   6   1     1115.53     1068.31     84.97 o 
  10   6   1      153.66      163.26     74.41 o 
 -22   0   2      338.58      307.68     91.32 o 
 -20   0   2     6567.13     6762.51    169.45 o 
 -18   0   2     5749.38     6186.36    151.00 o 
 -16   0   2    13464.83    13785.44    261.38 o 
 -14   0   2      143.95      145.07     55.76 o 
 -12   0   2    28647.84    27842.98    439.76 o 
 -10   0   2    39150.10    37062.18    888.51 o 
  -8   0   2    23221.54    22118.70    421.74 o 
  -6   0   2     3616.26     3416.80     75.42 o 
  -4   0   2    11176.98    10979.10    171.86 o 
  -2   0   2    49958.93    51815.53    729.29 o 
   0   0   2    21681.54    22365.44    332.24 o 
   2   0   2     4657.29     5236.56     66.59 o 
   4   0   2    13246.03    14362.33    134.61 o 
   6   0   2      968.64      933.79     28.56 o 
   8   0   2     9015.31     8370.12    117.98 o 
  10   0   2        6.88       13.62     24.90 o 
  12   0   2      774.07      712.48     45.06 o 
  14   0   2     2969.24     2936.02     72.54 o 
  16   0   2      178.69      134.95     93.79 o 
  18   0   2      585.40      623.42    120.43 o 
  20   0   2      262.10      170.74    122.41 o 
  22   0   2      535.96      618.27    156.94 o 
 -21   1   2      125.92      234.85     71.74 o 
 -19   1   2     1813.96     2010.98     86.99 o 
 -17   1   2     3168.82     3335.68     99.01 o 
 -15   1   2     1161.72     1145.05     70.39 o 
 -13   1   2      800.33      782.32     72.34 o 
 -11   1   2    11863.56    11318.07    196.46 o 
  -9   1   2    12034.07    11427.58    242.62 o 
  -7   1   2      601.31      522.28     27.31 o 
  -5   1   2      477.86      412.11     21.59 o 
  -3   1   2    22052.79    22126.90    208.96 o 
  -1   1   2    25250.27    25941.08    242.97 o 
   1   1   2    12306.51    13455.54    153.58 o 
   3   1   2     1380.00     1432.64     26.09 o 
   5   1   2    26258.45    26225.23    297.53 o 
   7   1   2    22033.55    20831.48    258.84 o 
   9   1   2     5935.79     5769.84     73.21 o 
  11   1   2     2975.77     2793.70     69.59 o 
  13   1   2     9709.85     9576.39    213.36 o 
  15   1   2     5243.73     5383.14     99.92 o 
  17   1   2      335.26      372.90     42.10 o 
  19   1   2      495.05      514.45     87.36 o 
  21   1   2     1283.64     1426.09    204.88 o 
 -20   2   2      141.64       95.53     62.21 o 
 -18   2   2     1367.12     1408.26     70.47 o 
 -16   2   2       23.87      -11.17     42.56 o 
 -14   2   2       13.80       37.55     37.79 o 
 -12   2   2       68.67       39.29     38.82 o 
 -10   2   2     2791.38     2783.27     80.06 o 
  -8   2   2      673.63      692.29     40.95 o 
  -6   2   2      529.35      558.82     32.54 o 
  -4   2   2    17042.22    16813.05    155.00 o 
  -2   2   2     8674.69     8790.45     88.72 o 
   0   2   2     4216.87     4384.99     49.02 o 
   2   2   2     2927.92     3070.72     52.22 o 
   4   2   2    10921.85    10662.72    119.73 o 
   6   2   2    42374.69    41685.55    403.80 o 
   8   2   2     6626.23     6515.85    102.05 o 
  10   2   2       97.85      101.09     28.16 o 
  12   2   2     8724.26     8697.33    117.35 o 
  14   2   2     9310.27     9051.61    116.22 o 
  16   2   2     7691.34     7322.01    117.46 o 
  18   2   2      410.36      396.01     97.79 o 
  20   2   2     1094.80     1013.73     93.36 o 
 -19   3   2     2351.22     2254.04    113.06 o 
 -17   3   2     2343.91     2139.00    104.41 o 
 -15   3   2      277.74      318.14     58.38 o 
 -13   3   2      859.75      827.40     59.88 o 
 -11   3   2     3997.25     3800.75     96.40 o 
  -9   3   2     7951.45     7644.72    130.23 o 
  -7   3   2     5788.90     5618.34    102.70 o 
  -5   3   2     6553.08     6559.77     80.46 o 
  -3   3   2     8499.25     8412.30     87.62 o 
  -1   3   2    13634.74    13845.61    134.66 o 
   1   3   2      619.97      635.83     31.83 o 
   3   3   2     1424.46     1541.54     43.30 o 
   5   3   2     5460.26     5296.19     71.78 o 
   7   3   2     8635.60     8477.92    137.86 o 
   9   3   2       26.77       41.39     43.51 o 
  11   3   2       68.56       15.65     45.88 o 
  13   3   2     1507.14     1542.98     70.76 o 
  15   3   2     1854.09     1799.66    125.07 o 
  17   3   2      920.64      937.47     95.31 o 
  19   3   2       77.76      101.03     82.56 o 
 -18   4   2     3138.27     2867.94    200.45 o 
 -16   4   2     1793.94     1654.29    128.86 o 
 -14   4   2        4.06       88.80     68.29 o 
 -12   4   2     3659.47     3593.51    150.98 o 
 -10   4   2     8383.03     8124.66    177.22 o 
  -8   4   2    10226.55    10011.15    191.82 o 
  -6   4   2     3662.53     3617.31     90.90 o 
  -4   4   2     2110.66     2239.30     54.35 o 
  -2   4   2    14727.58    14989.46    185.77 o 
   0   4   2    11138.13    10991.61    122.08 o 
   2   4   2     3834.31     3691.76     67.43 o 
   4   4   2     2307.34     2447.81     69.32 o 
   6   4   2     2191.53     2360.74     77.39 o 
   8   4   2     2261.36     2324.37     84.15 o 
  10   4   2      495.06      527.90     57.12 o 
  12   4   2      292.59      358.23     58.54 o 
  14   4   2      795.41      821.34     80.31 o 
  16   4   2       98.70      120.87     67.30 o 
  18   4   2       43.90       77.06     77.29 o 
 -15   5   2       96.24      160.34    109.63 o 
 -13   5   2      532.61      677.18     94.22 o 
 -11   5   2     2105.56     1817.80    137.70 o 
  -9   5   2     2680.30     2577.47    191.87 o 
  -7   5   2       88.95       -2.71     60.27 o 
  -5   5   2      223.58      195.10     72.99 o 
  -3   5   2     6294.88     5879.93    298.11 o 
  -1   5   2     4350.79     4510.18    125.90 o 
   1   5   2       35.14       11.04     44.36 o 
   3   5   2     3195.78     3133.15    107.60 o 
   5   5   2     4207.29     4227.23    106.76 o 
   7   5   2     1433.10     1435.68     98.62 o 
   9   5   2      458.10      345.59     61.63 o 
  11   5   2      775.89      812.88     78.29 o 
  13   5   2     1635.01     1628.36     91.77 o 
 -10   6   2      270.20      234.13    206.86 o 
  -8   6   2        4.22      110.00    186.85 o 
  -6   6   2      887.08      857.74    206.20 o 
  -4   6   2     1237.04     1411.30    218.15 o 
  -2   6   2     1573.55     1458.97    212.60 o 
   2   6   2     1427.67     1497.12    121.11 o 
   4   6   2     2759.98     2633.59    248.98 o 
   6   6   2     3606.70     3648.81    117.81 o 
   8   6   2     1201.19     1252.01    105.65 o 
  10   6   2       79.03      117.10     75.36 o 
 -21   1   3      845.13      896.58     85.70 o 
 -19   1   3        2.44       14.76     57.46 o 
 -17   1   3     1842.58     1935.70     78.91 o 
 -15   1   3        9.63       17.71     38.20 o 
 -13   1   3     4538.24     4268.56     83.09 o 
 -11   1   3      351.34      325.80     28.38 o 
  -9   1   3      241.46      273.20     22.96 o 
  -7   1   3      301.69      344.12     22.09 o 
  -5   1   3      410.23      458.36     25.74 o 
  -3   1   3      831.67      754.96     23.69 o 
  -1   1   3      239.94      249.37     16.12 o 
   1   1   3    60354.00    65029.54    676.28 o 
   3   1   3       21.84       27.72     15.49 o 
   5   1   3      327.38      332.12     19.54 o 
   7   1   3     1283.89     1280.98     35.16 o 
   9   1   3     8093.35     7948.02     80.18 o 
  11   1   3     1386.32     1328.84     36.87 o 
  13   1   3     3066.87     2935.54    100.34 o 
  15   1   3      112.30       83.91     27.92 o 
  17   1   3       63.10       88.00     44.73 o 
  19   1   3      581.43      421.43     81.29 o 
  21   1   3     1070.72     1052.32    163.94 o 
 -20   2   3       15.50       60.00     78.45 o 
 -18   2   3       30.35       67.61     58.65 o 
 -16   2   3        4.66       17.72     50.34 o 
 -14   2   3      150.33      137.49     46.96 o 
 -12   2   3        0.31       40.38     40.30 o 
 -10   2   3     1511.08     1564.59     58.02 o 
  -8   2   3     3379.94     3429.78     74.06 o 
  -6   2   3     3514.26     3551.65     62.08 o 
  -4   2   3      754.69      907.30     38.04 o 
  -2   2   3       19.97       17.21     15.50 o 
   0   2   3     5520.64     5795.56     62.10 o 
   2   2   3        2.87       12.04     13.88 o 
   4   2   3      540.74      570.76     28.26 o 
   6   2   3       33.83       44.72     22.43 o 
   8   2   3     3243.30     3302.02     53.53 o 
  10   2   3      429.94      465.20     31.70 o 
  12   2   3       21.41        4.80     28.19 o 
  14   2   3       38.27       68.42     45.20 o 
  16   2   3      584.33      466.84     69.81 o 
  18   2   3       31.26       32.91     68.41 o 
  20   2   3       35.62        5.34     80.19 o 
 -19   3   3       27.29      -14.57     75.86 o 
 -17   3   3      372.16      373.83     88.73 o 
 -15   3   3        7.66      -39.96     51.29 o 
 -13   3   3     1095.29     1162.14     66.57 o 
 -11   3   3      873.95      864.75     61.17 o 
  -9   3   3     2141.82     2189.75     79.06 o 
  -7   3   3      235.38      305.77     42.14 o 
  -5   3   3      275.82      238.23     26.35 o 
  -3   3   3     2982.89     2948.16     67.32 o 
  -1   3   3     2099.73     2043.29     41.02 o 
   1   3   3     7232.03     7724.65     85.89 o 
   3   3   3       61.22       54.05     19.41 o 
   5   3   3       58.77       74.70     22.20 o 
   7   3   3      225.68      181.42     33.92 o 
   9   3   3     4044.33     4100.47    100.20 o 
  11   3   3     3470.50     3445.16    112.40 o 
  13   3   3     1900.63     1959.92    118.72 o 
  15   3   3       55.56       74.68     55.22 o 
  17   3   3      516.14      459.96     69.76 o 
  19   3   3      874.64      667.22    127.04 o 
 -18   4   3        2.23       31.43    102.01 o 
 -16   4   3      108.93       49.61     95.81 o 
 -14   4   3      213.52      223.96     90.21 o 
 -12   4   3      991.63     1004.99     98.41 o 
 -10   4   3      663.32      618.46     62.49 o 
  -8   4   3       67.33       64.50     47.01 o 
  -6   4   3        8.60       13.23     38.20 o 
  -4   4   3     2355.98     2312.79     98.39 o 
  -2   4   3       87.08       98.94     29.87 o 
   0   4   3       95.08       80.50     33.07 o 
   2   4   3     1455.35     1489.30     89.92 o 
   4   4   3        8.68        6.59     36.24 o 
   6   4   3        0.21       31.19     45.19 o 
   8   4   3       90.15      113.71     47.11 o 
  10   4   3      151.93      238.94     53.37 o 
  12   4   3      290.46      235.78     57.38 o 
  14   4   3      158.13      138.60     62.88 o 
  16   4   3       18.63       52.27     69.30 o 
 -15   5   3     1042.25      849.24    125.96 o 
 -13   5   3     1361.55      868.66    317.98 o 
 -11   5   3      538.43      553.04     88.18 o 
  -9   5   3      158.00      107.00     81.42 o 
  -7   5   3      214.66      222.16     62.62 o 
  -5   5   3     1079.10      808.48    110.59 o 
  -3   5   3     2542.98     2667.18    209.96 o 
  -1   5   3      263.94      250.86     48.85 o 
   1   5   3        2.96      -24.69     43.85 o 
   3   5   3       30.12        1.09     51.05 o 
   5   5   3        2.37       -5.81     55.86 o 
   7   5   3       43.24       93.91     58.10 o 
   9   5   3      210.46      176.50     61.59 o 
  11   5   3      789.07      736.94     73.15 o 
  13   5   3      517.34      566.15     79.33 o 
 -10   6   3       37.02      134.56    208.38 o 
  -8   6   3      384.48      470.70    204.48 o 
  -6   6   3      147.49      226.73    187.05 o 
  -4   6   3      396.86      417.55    186.72 o 
  -2   6   3       37.12      108.68    166.78 o 
   2   6   3      113.66      161.69     79.38 o 
   4   6   3       52.26       96.42     67.82 o 
   6   6   3      347.72      342.09     75.80 o 
   8   6   3      544.45      550.27     81.31 o 
 -22   0   4     2388.30     2768.38    135.94 o 
 -20   0   4     1899.28     2263.42    114.08 o 
 -18   0   4     3897.36     4411.17    134.49 o 
 -16   0   4      370.48      314.80     80.82 o 
 -14   0   4      291.94      312.89     55.48 o 
 -12   0   4     3555.48     3138.78    138.98 o 
 -10   0   4     4548.76     4459.58     96.44 o 
  -8   0   4      556.73      549.76     36.02 o 
  -6   0   4       13.20       52.20     22.12 o 
  -4   0   4       64.29       52.23     24.36 o 
  -2   0   4    11692.09    12008.45    301.74 o 
   0   0   4     1874.01     1838.40     65.13 o 
   2   0   4    23864.63    25029.02    354.83 o 
   4   0   4     6840.18     7226.85     97.65 o 
   6   0   4     2730.12     2593.53     43.09 o 
   8   0   4     6677.15     6787.97     88.17 o 
  10   0   4     1172.88     1099.00     44.51 o 
  12   0   4     5763.32     5215.50    107.06 o 
  14   0   4     2779.58     2722.01     80.64 o 
  16   0   4     2556.43     2536.91    149.55 o 
  18   0   4     4421.79     4463.48    204.28 o 
  20   0   4     2627.01     2831.19    196.69 o 
 -21   1   4     1619.09     1779.88     89.79 o 
 -19   1   4     2070.40     2349.57    163.81 o 
 -17   1   4      318.23      233.90     49.46 o 
 -15   1   4      471.62      436.57     45.54 o 
 -13   1   4     6600.94     6693.43    140.61 o 
 -11   1   4    12410.44    11800.08    129.00 o 
  -9   1   4     1728.79     1728.32     40.52 o 
  -7   1   4      767.15      763.58     28.39 o 
  -5   1   4    35384.45    35984.71    382.22 o 
  -3   1   4    35974.34    36016.21    333.35 o 
  -1   1   4     2933.00     2957.93     40.73 o 
   1   1   4    10965.12    11537.29    208.21 o 
   3   1   4    39025.25    41319.89    332.52 o 
   5   1   4    12096.83    11791.73    113.59 o 
   7   1   4      324.53      292.16     21.84 o 
   9   1   4      808.46      818.26     30.56 o 
  11   1   4     8890.59     8695.25    134.25 o 
  13   1   4     5938.77     6005.48    155.85 o 
  15   1   4      462.64      516.91     41.85 o 
  17   1   4      350.58      326.61     57.07 o 
  19   1   4     2327.82     2402.88    180.18 o 
  21   1   4      957.26     1014.42    172.46 o 
 -20   2   4     1922.95     2067.88    115.32 o 
 -18   2   4       50.25       39.64     57.77 o 
 -16   2   4      703.67      787.38     63.34 o 
 -14   2   4     7432.77     7017.74    132.29 o 
 -12   2   4     9633.53     8928.03    144.56 o 
 -10   2   4     5370.62     5281.34    127.78 o 
  -8   2   4      241.33      209.85     34.03 o 
  -6   2   4    23781.98    23161.92    369.47 o 
  -4   2   4    58643.29    55972.87    610.71 o 
  -2   2   4    17638.92    17304.33    179.16 o 
   0   2   4      338.00      342.80     28.80 o 
   2   2   4     6936.98     6806.04    116.41 o 
   4   2   4    64102.43    65135.45    657.34 o 
   6   2   4    18118.42    17451.62    312.03 o 
   8   2   4     7366.53     7246.03     85.15 o 
  10   2   4     5070.28     4819.83    101.97 o 
  12   2   4     8244.53     8173.60    138.86 o 
  14   2   4     5510.80     5365.58    128.13 o 
  16   2   4     2842.89     2922.65    111.20 o 
  18   2   4       85.39      139.68     62.46 o 
  20   2   4     1391.56     1509.33    106.15 o 
 -19   3   4     1971.34     1988.82    108.88 o 
 -17   3   4      800.48      792.68     74.59 o 
 -15   3   4      838.15      877.89     70.23 o 
 -13   3   4     3220.93     3127.32     93.91 o 
 -11   3   4     2442.85     2486.47     80.95 o 
  -9   3   4     3980.67     3944.87    101.15 o 
  -7   3   4     3425.77     3433.90     68.12 o 
  -5   3   4     3102.97     3212.56     65.37 o 
  -3   3   4     6318.79     6355.08    117.98 o 
  -1   3   4     2143.74     2170.76     46.82 o 
   1   3   4      104.67      137.21     22.06 o 
   3   3   4     2649.37     2741.11     64.58 o 
   5   3   4    13169.03    13020.91    162.90 o 
   7   3   4     4223.16     4238.80     83.54 o 
   9   3   4     2368.00     2371.63     76.27 o 
  11   3   4     3310.89     3349.44     94.17 o 
  13   3   4     3274.69     3294.96     97.09 o 
  15   3   4      954.32     1030.14     72.43 o 
  17   3   4      475.07      432.19     97.83 o 
  19   3   4      868.14      843.58     87.50 o 
 -18   4   4     3353.44     3052.37    206.99 o 
 -16   4   4      543.47      393.30    102.43 o 
 -14   4   4      132.03      102.97     76.18 o 
 -12   4   4     3966.05     3699.52    128.68 o 
 -10   4   4     2774.16     2468.36    105.14 o 
  -8   4   4      100.12      159.51     51.12 o 
  -6   4   4      178.47      108.11     48.39 o 
  -4   4   4     1244.22     1289.11     79.69 o 
  -2   4   4      718.85      814.81     51.57 o 
   0   4   4      140.31      215.69     44.99 o 
   2   4   4     2138.51     2261.49     65.75 o 
   4   4   4     1512.83     1498.80     57.66 o 
   6   4   4      190.32      197.35     49.35 o 
   8   4   4     3539.12     3519.19     97.04 o 
  10   4   4     3860.81     3662.81    127.69 o 
  12   4   4     2285.72     2312.56     88.82 o 
  14   4   4       13.36      -49.62     59.52 o 
  16   4   4     1359.96     1463.49     98.28 o 
 -13   5   4     2732.47     2424.84    155.81 o 
 -11   5   4     2264.61     2047.60    138.22 o 
  -9   5   4      279.92      289.45     77.95 o 
  -7   5   4      298.83      184.16     80.86 o 
  -5   5   4     4244.08     4394.12    169.02 o 
  -3   5   4     1804.65     1684.62    238.88 o 
  -1   5   4     1052.72     1086.90     60.14 o 
   1   5   4      436.72      542.92     53.63 o 
   3   5   4     4982.79     5000.32    145.46 o 
   5   5   4     2401.46     2512.61     90.19 o 
   7   5   4      551.19      542.36     66.62 o 
   9   5   4        5.99       74.46     63.97 o 
  11   5   4     2498.70     2493.12    116.55 o 
  13   5   4     1703.99     1781.52    114.46 o 
  -8   6   4      225.85      138.39    202.24 o 
  -6   6   4     3548.79     3191.75    287.21 o 
  -4   6   4     4956.58     4716.09    325.64 o 
  -2   6   4     3803.24     3613.13    277.77 o 
   0   6   4       60.43       51.24    136.15 o 
   2   6   4     2752.74     2868.26    114.48 o 
   4   6   4     4733.90     5015.37    136.07 o 
   6   6   4     3934.60     3885.69    124.41 o 
   8   6   4      827.54      983.60     98.27 o 
 -21   1   5      594.75      686.28     77.51 o 
 -19   1   5      590.49      534.19     65.57 o 
 -17   1   5      159.05      145.79     46.41 o 
 -15   1   5     1124.64     1056.83     56.19 o 
 -13   1   5       70.21       19.23     34.68 o 
 -11   1   5     9044.64     8775.00    111.00 o 
  -9   1   5     4422.18     4209.30     69.67 o 
  -7   1   5     7851.08     8001.74    100.40 o 
  -5   1   5      979.91     1142.32     34.23 o 
  -3   1   5       74.80       85.62     15.45 o 
  -1   1   5    22728.31    23276.68    255.27 o 
   1   1   5     2297.46     2255.93     37.11 o 
   3   1   5     3430.38     3590.82     49.02 o 
   5   1   5     1041.21     1066.95     22.15 o 
   7   1   5       47.99       33.21     18.28 o 
   9   1   5      399.05      429.00     28.53 o 
  11   1   5     5287.15     4920.66    110.11 o 
  13   1   5      542.65      595.59     43.27 o 
  15   1   5      359.34      411.15     50.60 o 
  17   1   5      491.59      474.84     83.19 o 
  19   1   5       56.39       12.81    125.18 o 
  21   1   5      445.93      390.34    160.84 o 
 -20   2   5      202.79      198.85     94.10 o 
 -18   2   5      200.66      254.23     65.63 o 
 -16   2   5      282.32      261.99     58.36 o 
 -14   2   5      426.43      413.57     54.22 o 
 -12   2   5       84.03       84.65     41.52 o 
 -10   2   5       90.56      144.00     38.33 o 
  -8   2   5      608.66      672.50     42.96 o 
  -6   2   5        1.11       -3.34     27.01 o 
  -4   2   5      988.11      930.63     33.91 o 
  -2   2   5     1056.42     1032.42     31.85 o 
   0   2   5      114.73      101.62     15.08 o 
   2   2   5      339.74      333.11     32.09 o 
   4   2   5      496.15      579.90     60.99 o 
   6   2   5      355.16      364.97     64.54 o 
   8   2   5        1.83        6.64     27.59 o 
  10   2   5     1552.79     1549.74     69.30 o 
  12   2   5      130.16       89.01     42.98 o 
  14   2   5      108.81       82.24     48.46 o 
  16   2   5       47.82       27.85     54.55 o 
  18   2   5       47.26       33.08     63.40 o 
  20   2   5       38.31      143.64    106.82 o 
 -19   3   5     1311.28     1336.38     94.94 o 
 -17   3   5      477.36      539.31     78.50 o 
 -15   3   5      192.40      222.02     60.69 o 
 -13   3   5      112.44      104.08     49.70 o 
 -11   3   5     4011.66     3782.51    103.53 o 
  -9   3   5     1833.15     1972.81     70.13 o 
  -7   3   5     5422.36     5438.96    108.34 o 
  -5   3   5     1166.07     1254.81     51.63 o 
  -3   3   5        2.18       14.76     28.98 o 
  -1   3   5     9995.68    10164.49    113.11 o 
   1   3   5     8356.12     8239.36    142.70 o 
   3   3   5     5833.41     5719.59     91.85 o 
   5   3   5        5.81      -19.72     32.63 o 
   7   3   5      491.37      524.92     44.04 o 
   9   3   5     1705.64     1770.55     85.46 o 
  11   3   5     3100.77     3160.86    121.80 o 
  13   3   5      207.26      160.23     51.47 o 
  15   3   5       54.71       71.06     55.44 o 
  17   3   5        7.92       44.46     65.82 o 
  19   3   5      123.13       52.77     82.03 o 
 -16   4   5       50.71       73.99     99.70 o 
 -14   4   5      542.95      401.69     83.83 o 
 -12   4   5       23.85       45.83     71.75 o 
 -10   4   5      178.34      154.63     66.47 o 
  -8   4   5       94.52       91.22     62.75 o 
  -6   4   5       29.15       41.35     41.86 o 
  -4   4   5       34.44       10.98     37.50 o 
  -2   4   5      206.59      199.60     41.36 o 
   0   4   5     1174.56     1157.50    118.92 o 
   2   4   5        0.35      -37.76     37.76 o 
   4   4   5      258.63      313.27     43.68 o 
   6   4   5      361.24      311.33     52.25 o 
   8   4   5      124.60      188.05     53.02 o 
  10   4   5      525.73      514.47     60.84 o 
  12   4   5      427.33      395.71     61.44 o 
  14   4   5      309.37      262.34     60.85 o 
  16   4   5      407.30      378.63     74.34 o 
 -13   5   5      102.60       79.67    109.97 o 
 -11   5   5      408.20      519.29    189.82 o 
  -9   5   5       13.57      -52.64     81.80 o 
  -7   5   5      641.53      520.18     86.02 o 
  -5   5   5      955.54      918.46    164.69 o 
  -3   5   5       35.13      -40.27     73.13 o 
  -1   5   5      298.93      320.91     58.05 o 
   1   5   5     1671.55     1845.24     98.85 o 
   3   5   5     2830.22     2957.19     85.53 o 
   5   5   5      299.60      272.73     60.94 o 
   7   5   5      178.72      225.90     65.19 o 
   9   5   5      137.82      176.97     64.86 o 
  11   5   5     1026.17      940.88     87.17 o 
  13   5   5      878.18     1012.70    134.79 o 
  -8   6   5      251.44      422.04    215.57 o 
  -6   6   5      160.82      197.09    191.14 o 
  -4   6   5      191.94      177.41    181.51 o 
  -2   6   5      237.68      324.23    116.87 o 
   0   6   5        5.72      -32.71     95.34 o 
   2   6   5      653.75      725.00     89.55 o 
   4   6   5      111.78      202.83     75.91 o 
   6   6   5       85.52      177.51     74.67 o 
   8   6   5      490.50      522.96     85.43 o 
 -22   0   6      327.99      412.06     97.83 o 
 -20   0   6      118.87      201.65     77.60 o 
 -18   0   6      366.63      480.33    102.55 o 
 -16   0   6      262.24      300.07     85.51 o 
 -14   0   6     5136.94     4632.98    146.49 o 
 -12   0   6      968.00     1015.98     61.26 o 
 -10   0   6       39.39       35.73     36.40 o 
  -8   0   6     6177.52     5892.68    110.86 o 
  -6   0   6     2029.82     1839.32     57.28 o 
  -4   0   6      217.47      414.25     61.40 o 
  -2   0   6     3211.08     3434.47    130.33 o 
   0   0   6    30674.24    30485.70    469.59 o 
   2   0   6    39757.71    40318.42    483.81 o 
   4   0   6     8087.68     8154.85    113.71 o 
   6   0   6     3029.79     2997.34     64.83 o 
   8   0   6    14776.79    14741.84    193.47 o 
  10   0   6    26506.13    26322.12    323.22 o 
  12   0   6     4973.33     4762.21    188.47 o 
  14   0   6        2.70       52.13     49.03 o 
  16   0   6     4457.45     4501.97    195.50 o 
  18   0   6     3373.73     3619.07    201.44 o 
  20   0   6     2190.75     2174.69    179.85 o 
 -21   1   6     1738.18     1854.09     95.20 o 
 -19   1   6      532.70      591.34     67.73 o 
 -17   1   6      869.50      922.40     57.99 o 
 -15   1   6     5100.40     5157.88    120.48 o 
 -13   1   6     7823.46     7710.39    110.29 o 
 -11   1   6      400.02      463.16     34.19 o 
  -9   1   6     5714.93     5588.24     80.28 o 
  -7   1   6     8607.09     8244.94    124.32 o 
  -5   1   6     8251.96     7815.35     98.83 o 
  -3   1   6     3160.07     3260.20     63.19 o 
  -1   1   6     3722.91     3666.38     77.41 o 
   1   1   6     9628.10     8969.04     99.51 o 
   3   1   6    17272.41    17250.20    178.95 o 
   5   1   6     1058.36     1063.16     29.81 o 
   7   1   6     1638.90     1681.97     37.35 o 
   9   1   6     5253.69     5008.33    115.51 o 
  11   1   6     5661.98     5766.52     85.60 o 
  13   1   6      520.52      560.58     47.00 o 
  15   1   6      291.71      321.25     52.12 o 
  17   1   6     1460.97     1403.90    108.28 o 
  19   1   6     1269.92     1389.58    165.39 o 
 -20   2   6     2493.26     2682.23    119.65 o 
 -18   2   6       74.16      143.32     64.67 o 
 -16   2   6     9180.01     9159.51    166.44 o 
 -14   2   6     7933.32     7719.54    146.97 o 
 -12   2   6    17580.74    16607.66    262.36 o 
 -10   2   6      215.42      171.52     40.72 o 
  -8   2   6     5220.95     5036.98     95.13 o 
  -6   2   6    29673.42    28895.94    325.28 o 
  -4   2   6    31241.73    31337.26    302.93 o 
  -2   2   6      786.62      818.51     27.13 o 
   0   2   6      760.25      776.53     31.65 o 
   2   2   6    14275.29    13689.35    198.87 o 
   4   2   6    14984.61    14913.21    183.05 o 
   6   2   6     2903.98     2987.31     78.29 o 
   8   2   6     2133.48     2090.11     66.46 o 
  10   2   6     1795.43     1915.64    106.75 o 
  12   2   6     1556.30     1502.66     66.37 o 
  14   2   6       13.09       -0.06     48.58 o 
  16   2   6      345.88      335.98     61.19 o 
  18   2   6     1007.63     1117.15    144.43 o 
  20   2   6      128.42       88.40    109.62 o 
 -19   3   6      134.20      174.51     77.67 o 
 -17   3   6      115.94       38.16     66.27 o 
 -15   3   6     2398.16     2461.03     95.29 o 
 -13   3   6     1851.41     1910.25     82.40 o 
 -11   3   6     1701.09     1640.79     72.36 o 
  -9   3   6        3.81       41.89     40.39 o 
  -7   3   6    10898.62    10222.93    131.27 o 
  -5   3   6    14449.30    14147.91    214.82 o 
  -3   3   6      579.10      636.08     39.58 o 
  -1   3   6      836.12      922.57     47.17 o 
   1   3   6    17249.37    17393.96    221.48 o 
   3   3   6     7048.92     7235.73    107.75 o 
   5   3   6     3798.75     3949.75     87.74 o 
   7   3   6     1753.60     1887.03     65.59 o 
   9   3   6     9904.45    10068.13    177.88 o 
  11   3   6     4053.43     3731.19    153.99 o 
  13   3   6     1041.14     1146.40     82.07 o 
  15   3   6      500.72      570.63     69.65 o 
  17   3   6     2545.56     2646.06    118.04 o 
 -16   4   6       12.83       23.22     87.07 o 
 -14   4   6      338.09      360.75     87.43 o 
 -12   4   6       46.58       94.95     73.85 o 
 -10   4   6      302.81      361.96     74.22 o 
  -8   4   6     2285.43     2403.83    139.01 o 
  -6   4   6     2240.07     2322.08    100.76 o 
  -4   4   6       27.26       32.13     46.56 o 
  -2   4   6     4034.61     3864.61     91.28 o 
   0   4   6     7789.00     7714.94    133.48 o 
   2   4   6     4782.27     4889.48    105.77 o 
   4   4   6      213.37      245.66     42.82 o 
   6   4   6     1531.74     1758.15     71.56 o 
   8   4   6     2327.65     2478.23    170.40 o 
  10   4   6     6248.90     6306.90    149.71 o 
  12   4   6     2629.16     2673.23    135.78 o 
  14   4   6       89.11       38.15     64.70 o 
  16   4   6      971.42     1009.09     88.95 o 
 -13   5   6     2190.43     1949.41    267.01 o 
 -11   5   6      700.24      969.59    215.90 o 
  -9   5   6      439.55      307.84    108.45 o 
  -7   5   6     1716.55     1629.62    271.63 o 
  -5   5   6     2334.98     2385.21    136.97 o 
  -3   5   6     2950.80     2873.42    143.24 o 
  -1   5   6      873.28      899.70     74.83 o 
   1   5   6     1603.40     1644.68     70.50 o 
   3   5   6     3328.70     3299.76    100.21 o 
   5   5   6      233.46      226.63     60.16 o 
   7   5   6       33.40       89.93     59.77 o 
   9   5   6      542.71      544.33     73.27 o 
  11   5   6     1768.96     1744.38    105.16 o 
  13   5   6      372.27      366.54    104.56 o 
  -8   6   6     1093.04      967.08    240.80 o 
  -6   6   6     3411.38     3878.09    313.42 o 
  -4   6   6     3792.45     3741.92    183.59 o 
  -2   6   6     1558.27     1507.47    112.06 o 
   0   6   6      307.83      331.27     89.27 o 
   2   6   6     1815.48     1835.76    170.84 o 
   4   6   6     1651.52     1610.27     96.51 o 
   6   6   6      529.92      542.67     83.40 o 
 -21   1   7     1084.97     1175.27    100.99 o 
 -19   1   7      243.37      234.00     63.54 o 
 -17   1   7     2064.85     1972.01    145.73 o 
 -15   1   7      156.03      206.04     48.73 o 
 -13   1   7       27.43       78.14     38.44 o 
 -11   1   7       21.64        9.80     29.68 o 
  -9   1   7     3471.19     3476.10     64.51 o 
  -7   1   7        0.63       -7.87     25.02 o 
  -5   1   7    13643.79    13985.11    156.68 o 
  -3   1   7     1073.69     1028.63     38.00 o 
  -1   1   7     1191.96     1246.40     39.81 o 
   1   1   7      200.83      234.78     24.34 o 
   3   1   7      617.02      506.39     61.68 o 
   5   1   7    11493.16    11727.68    119.98 o 
   7   1   7      754.30      764.23     32.57 o 
   9   1   7      908.49      894.42     39.60 o 
  11   1   7     1252.75     1277.08     47.93 o 
  13   1   7      700.84      681.36     60.02 o 
  15   1   7      232.47      291.55     60.51 o 
  17   1   7     1714.75     1786.13    267.54 o 
  19   1   7       45.74       68.07    137.73 o 
 -20   2   7        5.93       78.61     77.18 o 
 -18   2   7      131.62      214.85     63.04 o 
 -16   2   7       16.73       46.16     51.00 o 
 -14   2   7       60.94       16.69     47.89 o 
 -12   2   7        0.97       17.66     42.99 o 
 -10   2   7        0.76        1.77     38.24 o 
  -8   2   7      263.47      247.76     38.94 o 
  -6   2   7     1724.36     1709.20     50.85 o 
  -4   2   7     1235.34     1387.13     47.89 o 
  -2   2   7      610.80      711.26     27.77 o 
   0   2   7       27.88       67.17     26.32 o 
   2   2   7      510.97      552.39     46.24 o 
   4   2   7     3600.48     3605.66     87.21 o 
   6   2   7     1100.23     1124.30     52.00 o 
   8   2   7      170.95      198.07     41.08 o 
  10   2   7        0.11       22.28     39.66 o 
  12   2   7       34.89       40.97     45.44 o 
  14   2   7       58.86       73.55     60.62 o 
  16   2   7        7.76       48.68     67.64 o 
  18   2   7        3.37       51.04     80.13 o 
 -19   3   7      706.91      714.07     90.42 o 
 -17   3   7     2573.45     2390.71    105.48 o 
 -15   3   7      817.84      977.55     75.50 o 
 -13   3   7       57.28       56.96     52.45 o 
 -11   3   7     1695.33     1827.22     75.39 o 
  -9   3   7     4732.33     4706.43    113.85 o 
  -7   3   7      427.87      465.02     48.74 o 
  -5   3   7     1522.49     1478.35     58.22 o 
  -3   3   7      225.92      222.22     34.66 o 
  -1   3   7      625.68      653.53     52.56 o 
   1   3   7      529.46      498.82     49.10 o 
   3   3   7       46.03       24.30     38.58 o 
   5   3   7      855.55      894.10     53.44 o 
   7   3   7       54.71       80.52     38.69 o 
   9   3   7      728.74      710.21     58.83 o 
  11   3   7       71.33       10.42     48.66 o 
  13   3   7        4.57       35.38     52.60 o 
  15   3   7      438.21      468.58     69.24 o 
  17   3   7     1583.63     1625.26     97.37 o 
 -16   4   7       48.22       56.19     94.26 o 
 -14   4   7       29.33       46.34     81.69 o 
 -12   4   7      676.02      855.84     98.15 o 
 -10   4   7      358.66      380.99     77.11 o 
  -8   4   7      479.12      542.28     74.13 o 
  -6   4   7       62.63       68.58     62.66 o 
  -4   4   7     1821.67     1712.29    148.06 o 
  -2   4   7      591.04      528.56     68.50 o 
   0   4   7       44.10       38.62     41.61 o 
   2   4   7      275.39      360.43     46.40 o 
   4   4   7     3293.09     3342.93     86.35 o 
   6   4   7       22.10       47.31     45.91 o 
   8   4   7      183.16      223.00     56.40 o 
  10   4   7       11.83       -4.19     54.22 o 
  12   4   7      707.23      642.24     87.05 o 
  14   4   7      236.88      149.83     68.08 o 
 -13   5   7      177.23      145.79    204.75 o 
 -11   5   7      122.02      -91.84    125.71 o 
  -9   5   7      625.98      471.94    147.18 o 
  -7   5   7      577.65      517.89    126.10 o 
  -5   5   7     1176.57     1224.45    283.49 o 
  -3   5   7      532.81      331.50    117.44 o 
  -1   5   7      283.14      310.22     69.37 o 
   1   5   7      429.08      508.13     58.65 o 
   3   5   7     1292.60     1385.66     72.70 o 
   5   5   7     1605.46     1677.63     84.73 o 
   7   5   7      712.60      739.00     75.48 o 
   9   5   7      248.53      292.67     79.99 o 
  11   5   7       11.63      103.20     75.87 o 
  -6   6   7        0.19      -16.18    190.09 o 
  -4   6   7       20.96        0.70    115.75 o 
  -2   6   7      626.64      671.70    111.98 o 
   0   6   7      109.38      103.53     88.40 o 
   2   6   7       67.96       84.24    108.62 o 
   4   6   7        1.57      -60.32     74.79 o 
   6   6   7      339.51      411.50     86.06 o 
 -20   0   8      944.68      902.50    102.00 o 
 -18   0   8      718.56      682.22    112.89 o 
 -16   0   8     3416.72     3205.77    152.74 o 
 -14   0   8     1267.07     1338.58     78.23 o 
 -12   0   8       34.01       -3.34     46.33 o 
 -10   0   8    22020.14    21974.11    312.99 o 
  -8   0   8    22531.23    21897.13    401.31 o 
  -6   0   8    13094.26    12854.77    367.70 o 
  -4   0   8      303.64      404.41     74.15 o 
  -2   0   8    23413.08    24045.49    594.17 o 
   0   0   8    55565.05    56378.87   1295.63 o 
   2   0   8    12054.72    11866.95    194.64 o 
   4   0   8      460.67      531.43     43.64 o 
   6   0   8     2729.36     2547.00     66.43 o 
   8   0   8    14257.15    14176.45    193.48 o 
  10   0   8     7354.65     7231.36    127.02 o 
  12   0   8     7107.89     7075.73    131.88 o 
  14   0   8     1357.35     1422.76     96.04 o 
  16   0   8     1815.29     1345.96    673.63 o 
 -21   1   8       58.84      107.23     83.38 o 
 -19   1   8      210.16      245.66     73.85 o 
 -17   1   8     1756.22     1805.60     92.51 o 
 -15   1   8     2634.16     2811.38     87.51 o 
 -13   1   8     1678.69     1627.04     64.35 o 
 -11   1   8      615.40      559.72     39.41 o 
  -9   1   8     6624.76     6367.25    101.33 o 
  -7   1   8     8304.54     8110.97    126.67 o 
  -5   1   8     3684.97     3622.33     74.92 o 
  -3   1   8     1855.55     1908.57     62.22 o 
  -1   1   8     7345.52     7015.26    100.96 o 
   1   1   8    13782.34    13109.66    141.56 o 
   3   1   8     2467.10     2275.56     58.29 o 
   5   1   8      491.43      537.19     27.45 o 
   7   1   8     4451.89     4378.18     61.70 o 
   9   1   8     8850.03     8795.82     99.19 o 
  11   1   8     2638.22     2661.92     73.53 o 
  13   1   8      560.39      511.80     61.85 o 
  15   1   8     3230.34     3393.20    112.83 o 
  17   1   8     2682.56     2663.66    134.76 o 
  19   1   8      218.10      302.46    152.45 o 
 -20   2   8      602.15      663.54     88.63 o 
 -18   2   8     1155.21     1173.70     79.94 o 
 -16   2   8     3466.90     3433.03    102.80 o 
 -14   2   8     4867.82     4826.16    111.59 o 
 -12   2   8      421.47      411.11     48.42 o 
 -10   2   8       34.68       49.75     37.66 o 
  -8   2   8     6628.19     6661.44    105.41 o 
  -6   2   8     3240.54     3276.03     69.20 o 
  -4   2   8        3.10       13.93     24.29 o 
  -2   2   8     3009.71     3014.58     61.23 o 
   0   2   8     1401.71     1308.59     49.31 o 
   2   2   8      924.39      851.97     55.38 o 
   4   2   8      985.75      990.68     68.15 o 
   6   2   8     6072.12     5745.72    116.44 o 
   8   2   8     3998.76     3990.17    149.55 o 
  10   2   8      558.84      637.97     60.43 o 
  12   2   8     4350.53     4084.78    112.62 o 
  14   2   8     2561.12     2585.07    101.32 o 
  16   2   8     3579.67     3612.53    122.06 o 
  18   2   8      622.85      633.21    111.58 o 
 -17   3   8     2928.21     2919.45    164.92 o 
 -15   3   8     3118.92     2981.76    106.43 o 
 -13   3   8       19.07       27.14     55.54 o 
 -11   3   8     1040.43     1092.63     67.59 o 
  -9   3   8     6545.40     6702.79    126.38 o 
  -7   3   8     9230.62     9300.91    202.06 o 
  -5   3   8      112.66      183.03     32.87 o 
  -3   3   8     1509.83     1577.07     56.86 o 
  -1   3   8    14301.50    14096.68    196.98 o 
   1   3   8     5264.04     5131.03    118.40 o 
   3   3   8     1782.62     1804.30     81.58 o 
   5   3   8     1696.40     1769.35     89.49 o 
   7   3   8     9626.67     9545.90    153.56 o 
   9   3   8     3105.81     3080.47     93.72 o 
  11   3   8       38.43       42.68     51.52 o 
  13   3   8      281.97      208.61     60.84 o 
  15   3   8     1288.40     1193.65     92.58 o 
  17   3   8      815.72      922.31     98.65 o 
 -16   4   8     1298.47     1366.58    119.56 o 
 -14   4   8       66.66       32.94     86.13 o 
 -12   4   8      698.57      711.68     92.44 o 
 -10   4   8     6313.04     6427.72    276.65 o 
  -8   4   8     3187.13     3439.01    169.17 o 
  -6   4   8     3230.95     3277.21    124.96 o 
  -4   4   8       92.81      109.80     53.51 o 
  -2   4   8     3488.39     3584.26    108.01 o 
   0   4   8    11289.59    11254.86    198.77 o 
   2   4   8    11508.88    11499.64    178.88 o 
   4   4   8     1914.23     1893.84     70.22 o 
   6   4   8     1932.94     1949.27     71.30 o 
   8   4   8     6097.97     6084.87    205.07 o 
  10   4   8     4932.97     5230.95    143.77 o 
  12   4   8     1850.40     1770.27     99.65 o 
  14   4   8      113.96      110.19     72.51 o 
 -13   5   8      566.41      484.48    157.90 o 
 -11   5   8      196.29      148.35    138.85 o 
  -9   5   8     1309.56     1293.54    220.33 o 
  -7   5   8     1029.50      904.00    187.70 o 
  -5   5   8      945.09      937.59    136.93 o 
  -3   5   8      111.24        0.01     84.23 o 
  -1   5   8      915.75      933.08     83.58 o 
   1   5   8     4774.34     4930.81    122.11 o 
   3   5   8       27.73       30.76     54.90 o 
   5   5   8      482.13      500.72     70.59 o 
   7   5   8     1021.64     1129.64     86.33 o 
   9   5   8     1381.17     1499.08     97.12 o 
  11   5   8      121.16      168.03     75.52 o 
  -4   6   8       35.42     -104.08    114.06 o 
  -2   6   8       84.59       12.46     90.91 o 
   0   6   8      463.74      584.46     99.28 o 
   2   6   8        8.11      -51.17     82.01 o 
   4   6   8      446.99      405.14     83.24 o 
 -19   1   9        7.23       27.40     72.65 o 
 -17   1   9     1242.27     1244.42     86.53 o 
 -15   1   9     2223.12     2319.50     82.76 o 
 -13   1   9      227.04      313.63     47.90 o 
 -11   1   9     2111.96     2054.29     66.02 o 
  -9   1   9       59.55        9.95     33.65 o 
  -7   1   9     1170.09     1220.22     80.91 o 
  -5   1   9     4748.29     4594.60    112.10 o 
  -3   1   9     8984.23     9275.51    153.68 o 
  -1   1   9       41.89       60.47     27.97 o 
   1   1   9     2884.46     2802.01     53.61 o 
   3   1   9     1082.41      893.81     76.77 o 
   5   1   9     1373.21     1314.66     38.38 o 
   7   1   9     4444.45     4459.32     68.93 o 
   9   1   9     1333.76     1315.27     57.06 o 
  11   1   9     1066.82     1122.22     60.53 o 
  13   1   9       21.62       31.71     54.91 o 
  15   1   9     1584.37     1713.60     91.44 o 
  17   1   9      822.89      710.10     99.80 o 
  19   1   9      186.67      134.21    108.25 o 
 -20   2   9       13.61       37.57    134.49 o 
 -18   2   9       16.18       19.60     64.98 o 
 -16   2   9       47.46       41.55     55.36 o 
 -14   2   9        2.32       23.19     49.30 o 
 -12   2   9      597.62      654.94     54.81 o 
 -10   2   9     1196.72     1151.10     55.17 o 
  -8   2   9      776.95      809.37     47.59 o 
  -6   2   9       31.48       36.31     31.06 o 
  -4   2   9      798.16      843.89     42.72 o 
  -2   2   9      466.38      504.07     36.41 o 
   0   2   9       28.35       30.63     35.49 o 
   2   2   9      282.57      238.94     48.54 o 
   4   2   9      386.16      309.76     77.32 o 
   6   2   9      312.99      234.07     48.77 o 
   8   2   9       67.12       42.20     46.82 o 
  10   2   9      239.37      190.18     54.39 o 
  12   2   9       39.93      111.17     63.00 o 
  14   2   9      197.45      222.52     66.14 o 
  16   2   9        5.11       15.37     73.16 o 
  18   2   9      126.78      124.37     88.59 o 
 -17   3   9      241.70      293.00     72.91 o 
 -15   3   9      765.97      838.34     73.80 o 
 -13   3   9       75.27       58.02     52.99 o 
 -11   3   9      622.00      662.13     57.78 o 
  -9   3   9       49.56       50.24     42.76 o 
  -7   3   9      205.02      231.99     40.50 o 
  -5   3   9      356.39      370.97     41.34 o 
  -3   3   9     3442.60     3478.57     93.61 o 
  -1   3   9     1583.33     1579.05     80.12 o 
   1   3   9     2658.47     2557.68     93.21 o 
   3   3   9       99.80       97.81     49.81 o 
   5   3   9     2315.18     2364.73     85.91 o 
   7   3   9     4350.75     4192.25    114.39 o 
   9   3   9      692.96      652.38     69.46 o 
  11   3   9      540.38      605.82     72.73 o 
  13   3   9        8.69       38.78     65.16 o 
  15   3   9      430.57      452.31     83.74 o 
 -16   4   9      232.89      289.43     80.67 o 
 -14   4   9       57.81       42.42     88.66 o 
 -12   4   9     1185.52     1075.78    140.57 o 
 -10   4   9      166.90       97.26    104.80 o 
  -8   4   9      331.38      281.02    102.97 o 
  -6   4   9      217.42      232.97     75.43 o 
  -4   4   9      155.31      104.40     54.55 o 
  -2   4   9      281.39      253.28     56.22 o 
   0   4   9      163.19      121.98     52.09 o 
   2   4   9      443.89      486.50     65.71 o 
   4   4   9      142.30      164.64     60.73 o 
   6   4   9        1.18       20.35     52.89 o 
   8   4   9        1.82      -25.20     57.71 o 
  10   4   9        3.24       25.39     60.95 o 
  12   4   9      210.69      253.28     79.54 o 
  14   4   9        0.12      -31.44     81.53 o 
 -11   5   9      949.39      702.82    155.70 o 
  -9   5   9        8.84       10.25     96.11 o 
  -7   5   9      901.68      839.23    104.67 o 
  -5   5   9     1303.21     1172.48    234.74 o 
  -3   5   9     3125.37     3294.79    156.42 o 
  -1   5   9     1548.42     1583.69    138.86 o 
   1   5   9        6.99      -58.61     58.61 o 
   3   5   9      904.77      782.33     73.30 o 
   5   5   9     2649.65     2749.70    114.38 o 
   7   5   9     1771.00     1803.47     94.94 o 
   9   5   9       11.25      -11.54     74.11 o 
  -2   6   9      218.08      164.76    100.20 o 
   0   6   9        9.78      -22.83     94.50 o 
 -20   0  10     2939.30     3124.08    183.03 o 
 -18   0  10     6367.36     5661.90    281.17 o 
 -16   0  10     6489.86     6266.64    334.95 o 
 -14   0  10        0.54      102.41    132.45 o 
 -12   0  10     7801.02     8095.54    214.80 o 
 -10   0  10     9528.51    10137.43    256.58 o 
  -8   0  10    19641.06    19161.23    370.17 o 
  -6   0  10       72.67       66.09     83.92 o 
  -4   0  10     1022.70     1201.74    116.80 o 
  -2   0  10    16607.01    16870.26    458.22 o 
   0   0  10    27089.17    26218.86    654.25 o 
   2   0  10     1281.71     1178.00     55.61 o 
   4   0  10       16.92       65.15     43.84 o 
   6   0  10     2577.74     2510.34     74.71 o 
   8   0  10     2978.86     2920.33     85.28 o 
  10   0  10      906.87      921.55     58.14 o 
  12   0  10       22.32       22.49     51.42 o 
  14   0  10      664.95      605.48     94.15 o 
 -19   1  10     2058.22     2195.43    168.00 o 
 -17   1  10     1937.07     1882.06    152.63 o 
 -15   1  10      793.00      898.77     71.25 o 
 -13   1  10      508.93      600.18     55.97 o 
 -11   1  10     5778.29     5871.40    107.42 o 
  -9   1  10     4811.59     4637.25    103.37 o 
  -7   1  10     2214.14     2065.31     85.94 o 
  -5   1  10      207.93      238.76     63.45 o 
  -3   1  10    11535.60    11656.05    191.48 o 
  -1   1  10    15431.05    15617.97    196.01 o 
   1   1  10     3460.05     3404.19     55.33 o 
   3   1  10     2220.21     2343.71     66.19 o 
   5   1  10    14058.12    13394.15    141.63 o 
   7   1  10     5445.38     5195.51    110.88 o 
   9   1  10      949.13     1116.83     54.74 o 
  11   1  10      871.93      904.42     57.95 o 
  13   1  10     3444.60     3424.98    109.67 o 
  15   1  10     1981.84     1987.38     96.29 o 
  17   1  10      360.39      274.47     83.88 o 
 -18   2  10      409.73      474.00     76.66 o 
 -16   2  10        6.50       -3.49     59.31 o 
 -14   2  10      206.86      179.60     55.85 o 
 -12   2  10      480.82      471.02     54.02 o 
 -10   2  10     2150.27     2153.39     69.36 o 
  -8   2  10      364.04      395.88     41.46 o 
  -6   2  10      377.25      342.38     38.46 o 
  -4   2  10    16506.04    15717.63    186.86 o 
  -2   2  10     5100.61     5048.41     92.26 o 
   0   2  10       46.82       53.40     52.89 o 
   2   2  10     1664.76     1517.52    197.55 o 
   4   2  10    12884.56    12371.01    239.37 o 
   6   2  10    11739.34    11502.60    184.14 o 
   8   2  10     2509.08     2623.71     89.62 o 
  10   2  10      481.77      518.41     64.31 o 
  12   2  10     4696.57     4592.05    129.37 o 
  14   2  10     4903.54     4897.49    138.63 o 
  16   2  10     1707.73     1778.04    105.88 o 
 -17   3  10     2323.02     2557.76    152.02 o 
 -15   3  10       60.47       70.11     64.07 o 
 -13   3  10      693.74      726.62     66.79 o 
 -11   3  10     1881.17     1983.49     78.70 o 
  -9   3  10     5942.55     5838.10    118.76 o 
  -7   3  10      647.53      654.76     86.03 o 
  -5   3  10     2356.73     2334.23     79.72 o 
  -3   3  10     3926.14     3888.65    101.59 o 
  -1   3  10     2634.29     2714.30     95.89 o 
   1   3  10      407.03      408.84     51.98 o 
   3   3  10      231.81      265.50     79.29 o 
   5   3  10      713.18      763.56     67.22 o 
   7   3  10     5650.20     5693.21    133.70 o 
   9   3  10      307.07      380.48     66.76 o 
  11   3  10      150.72      163.90     67.63 o 
  13   3  10      938.64      901.14     85.04 o 
  15   3  10     1510.19     1548.03    103.70 o 
 -14   4  10      537.74      806.46    219.31 o 
 -12   4  10     1795.36     1922.64    284.44 o 
 -10   4  10     7877.33     7532.57    252.14 o 
  -8   4  10    10942.04    10545.52    292.87 o 
  -6   4  10      968.68     1088.53     95.31 o 
  -4   4  10      586.54      619.45     71.06 o 
  -2   4  10     6883.28     6872.77    156.28 o 
   0   4  10     6532.97     6517.79    202.14 o 
   2   4  10     1830.05     1734.06     94.00 o 
   4   4  10       46.94       74.16     54.46 o 
   6   4  10     1500.33     1581.85     94.63 o 
   8   4  10     2210.97     2157.25    103.12 o 
  10   4  10      343.83      363.17     78.54 o 
  12   4  10      313.33      334.85     93.12 o 
 -11   5  10     2349.82     2418.65    206.73 o 
  -9   5  10      952.92      698.93    158.44 o 
  -7   5  10       91.32      -26.70     93.57 o 
  -5   5  10      312.06      209.15     92.86 o 
  -3   5  10     2228.70     2289.74    156.22 o 
  -1   5  10     1919.73     2043.85    110.49 o 
   1   5  10      150.63       80.72     64.71 o 
   3   5  10      231.87      259.04     75.73 o 
   5   5  10     2709.72     2846.03    122.36 o 
   7   5  10      754.20      913.63     97.61 o 
   9   5  10      966.21      920.99    102.65 o 
 -19   1  11      592.93      602.21     93.66 o 
 -17   1  11      471.54      502.59     93.86 o 
 -15   1  11      632.27      707.61     67.79 o 
 -13   1  11     2799.61     2752.38     93.13 o 
 -11   1  11      911.46      906.31     65.51 o 
  -9   1  11     2128.38     2009.73     93.67 o 
  -7   1  11        9.14        7.31     51.74 o 
  -5   1  11     2497.00     2375.83     87.05 o 
  -3   1  11      401.73      358.10     47.22 o 
  -1   1  11     8698.44     8892.30    218.59 o 
   1   1  11     1164.80     1172.81     49.86 o 
   3   1  11      143.77      145.87     36.01 o 
   5   1  11      935.88      863.36     59.35 o 
   7   1  11      487.36      459.92     53.61 o 
   9   1  11      121.85       72.25     48.86 o 
  11   1  11      222.71      275.69     52.66 o 
  13   1  11     1125.79     1088.71     79.61 o 
  15   1  11       46.57       11.28     70.73 o 
  17   1  11       15.25     -117.00    148.56 o 
 -18   2  11       17.95        5.65     79.72 o 
 -16   2  11      413.48      427.01     69.81 o 
 -14   2  11       78.88      125.08     56.60 o 
 -12   2  11       41.53       81.99     50.11 o 
 -10   2  11       90.87      137.39     45.05 o 
  -8   2  11      600.24      622.56     47.91 o 
  -6   2  11      512.30      522.35     50.89 o 
  -4   2  11       88.72       73.31     37.26 o 
  -2   2  11       22.90       22.36     44.41 o 
   0   2  11     1149.43     1188.44     73.65 o 
   2   2  11       68.48      166.32     53.77 o 
   4   2  11      386.45      395.36    118.02 o 
   6   2  11      204.61      235.80     51.04 o 
   8   2  11     1820.90     1884.97     81.20 o 
  10   2  11        0.27      -21.03     54.74 o 
  12   2  11       36.54       -1.81     61.00 o 
  14   2  11       88.68       65.55     71.10 o 
  16   2  11        4.77      -12.77     80.27 o 
 -17   3  11       14.43       28.77     74.64 o 
 -15   3  11      124.29       77.03     67.75 o 
 -13   3  11     1277.36     1302.28     82.55 o 
 -11   3  11     1610.62     1675.73     76.39 o 
  -9   3  11     2005.21     2134.20     98.07 o 
  -7   3  11       55.77       26.61     58.42 o 
  -5   3  11     1164.40     1187.21     68.40 o 
  -3   3  11      466.58      481.79     57.66 o 
  -1   3  11     2444.75     2525.98     95.35 o 
   1   3  11      767.33      702.87     60.64 o 
   3   3  11      708.92      718.00     67.23 o 
   5   3  11        6.77      -53.88     53.88 o 
   7   3  11      646.50      606.47     69.89 o 
   9   3  11     1135.92     1230.93     82.51 o 
  11   3  11      860.10      843.13     83.94 o 
  13   3  11      504.52      533.61     95.27 o 
  15   3  11       41.37       75.67     85.74 o 
 -14   4  11      407.25      396.29    110.28 o 
 -12   4  11        5.35       69.21    128.59 o 
 -10   4  11        2.66       21.73    115.20 o 
  -8   4  11       25.22       -0.70    105.23 o 
  -6   4  11        1.02      -41.86     75.62 o 
  -4   4  11      265.79      244.44     66.00 o 
  -2   4  11        1.64      -36.20     57.65 o 
   0   4  11       19.17        3.21     55.36 o 
   2   4  11      455.08      413.55     85.84 o 
   4   4  11      139.77       72.54     57.44 o 
   6   4  11       11.51      -18.80     56.70 o 
   8   4  11      160.48       68.86     69.96 o 
  10   4  11      194.62      185.46     82.90 o 
  12   4  11        7.68      -15.27     81.27 o 
  -9   5  11      160.02       19.17    102.67 o 
  -7   5  11      688.22      620.87    253.89 o 
  -5   5  11     1063.50      947.34    244.86 o 
  -3   5  11      574.68      336.22     97.07 o 
  -1   5  11       94.05      174.61     82.83 o 
   1   5  11       20.54       -8.88     69.07 o 
   3   5  11      101.81       99.53     69.70 o 
   5   5  11        8.15      -20.10     78.90 o 
   7   5  11       31.34       -3.32     82.63 o 
 -18   0  12     2436.45     2388.68    290.65 o 
 -16   0  12     3739.46     3896.84    298.77 o 
 -14   0  12      209.20      372.45    161.50 o 
 -12   0  12     4021.83     3929.97    161.62 o 
 -10   0  12     6304.31     6403.70    189.59 o 
  -8   0  12      271.87      347.89    110.53 o 
  -6   0  12       13.44       69.13    101.28 o 
  -4   0  12     2751.08     3014.15    192.73 o 
  -2   0  12     1542.47     1763.68    153.64 o 
   0   0  12      757.92      720.08    121.49 o 
   2   0  12     2289.35     2200.20     97.32 o 
   4   0  12     3394.01     3335.39    177.08 o 
   6   0  12     1298.78     1329.69     64.19 o 
   8   0  12      289.81      345.77     51.10 o 
  10   0  12     3484.23     3521.87    126.53 o 
  12   0  12     6453.24     6557.16    272.49 o 
  14   0  12     1217.39     1103.42    161.04 o 
 -19   1  12     1202.11     1273.15    189.00 o 
 -17   1  12      595.32      601.45    107.30 o 
 -15   1  12      342.65      392.56     74.01 o 
 -13   1  12     3862.77     3665.34    117.12 o 
 -11   1  12     6746.90     6615.15    140.80 o 
  -9   1  12      397.61      437.60     55.17 o 
  -7   1  12     2195.33     2243.79     78.80 o 
  -5   1  12     7692.53     7795.43    155.86 o 
  -3   1  12     6400.41     6369.26    139.35 o 
  -1   1  12      501.89      547.91     51.89 o 
   1   1  12     1190.45     1146.14     69.46 o 
   3   1  12     6489.88     6586.81    159.95 o 
   5   1  12     4106.36     4102.75    103.13 o 
   7   1  12      985.26      989.60     63.82 o 
   9   1  12      392.38      423.44     64.81 o 
  11   1  12     2970.66     3013.43    102.13 o 
  13   1  12     2322.74     2184.12     98.19 o 
  15   1  12      249.85      281.08    105.00 o 
 -18   2  12       96.51      163.23     86.63 o 
 -16   2  12     1917.21     1822.49     93.72 o 
 -14   2  12     3170.50     3125.95    131.84 o 
 -12   2  12     3808.10     3849.39    127.10 o 
 -10   2  12      849.10      913.15     68.99 o 
  -8   2  12      198.55      239.68     52.65 o 
  -6   2  12    10975.13    10737.39    171.99 o 
  -4   2  12    10563.62    10516.34    165.23 o 
  -2   2  12     6953.66     6869.78    121.42 o 
   0   2  12       14.25       50.15     56.92 o 
   2   2  12     2632.63     2269.40    101.80 o 
   4   2  12     9315.14     9045.36    246.51 o 
   6   2  12     7819.37     7737.51    151.42 o 
   8   2  12     1162.60     1227.80     73.52 o 
  10   2  12      662.36      711.95     73.24 o 
  12   2  12     1509.48     1585.34     92.72 o 
  14   2  12     1657.86     1826.74    102.48 o 
  16   2  12      990.02     1058.00    202.24 o 
 -15   3  12      153.19      199.31     74.32 o 
 -13   3  12     1361.18     1472.13     84.32 o 
 -11   3  12      592.92      768.91     79.74 o 
  -9   3  12     1564.04     1565.16    118.75 o 
  -7   3  12       13.36       14.41     63.02 o 
  -5   3  12     2612.05     2568.37     88.77 o 
  -3   3  12     3406.97     3332.89    316.95 o 
  -1   3  12     1380.35     1420.68    124.37 o 
   1   3  12      414.49      329.18     56.23 o 
   3   3  12     1968.70     1930.46    163.88 o 
   5   3  12     4681.58     4563.39    127.77 o 
   7   3  12      324.91      230.81     63.34 o 
   9   3  12      524.80      424.29     72.74 o 
  11   3  12     1537.07     1608.80    100.61 o 
  13   3  12     1068.80     1179.20    104.72 o 
 -12   4  12     1469.03     1561.04    172.87 o 
 -10   4  12     1431.53     1362.26    157.64 o 
  -8   4  12      333.14      318.23    189.40 o 
  -6   4  12        6.00      -18.11     78.38 o 
  -4   4  12     1788.86     1638.32    153.06 o 
  -2   4  12      275.90      195.91     69.38 o 
   0   4  12       31.56       13.48     60.06 o 
   2   4  12     1631.06     1704.11    100.10 o 
   4   4  12     1336.67     1402.78     83.21 o 
   6   4  12       62.71        0.39     63.54 o 
   8   4  12     1125.42     1127.66     94.58 o 
  10   4  12     1218.28     1279.81    104.13 o 
  -7   5  12      340.21      227.03    110.38 o 
  -5   5  12     1307.59     1070.11    261.26 o 
  -3   5  12     3058.10     3131.21    230.96 o 
  -1   5  12     1098.91     1024.87    104.36 o 
   1   5  12      315.90      335.63     79.03 o 
   3   5  12     3428.48     3529.55    123.07 o 
   5   5  12     1453.31     1394.51    108.23 o 
 -17   1  13      351.82      457.54    105.98 o 
 -15   1  13       12.86       77.21     73.73 o 
 -13   1  13      519.53      536.30     73.65 o 
 -11   1  13     1539.66     1459.41     81.71 o 
  -9   1  13      356.81      432.12     57.45 o 
  -7   1  13      371.67      290.22     52.49 o 
  -5   1  13        2.18      -11.10     50.41 o 
  -3   1  13     1462.96     1527.53     76.16 o 
  -1   1  13      159.46      102.57     59.44 o 
   1   1  13     3089.82     2883.32    113.85 o 
   3   1  13      560.64      595.22    106.91 o 
   5   1  13     2975.86     2764.22    141.47 o 
   7   1  13      275.00      307.15     55.93 o 
   9   1  13       16.09      -20.30     55.81 o 
  11   1  13     1265.53     1351.91     84.04 o 
  13   1  13     1445.13     1428.80     94.98 o 
  15   1  13      770.51      728.33    183.16 o 
 -16   2  13       63.21       96.36     73.59 o 
 -14   2  13       39.71       85.61     74.74 o 
 -12   2  13       39.68      124.14     64.11 o 
 -10   2  13        3.16       48.72     57.19 o 
  -8   2  13     1229.63     1255.24     73.96 o 
  -6   2  13       84.43       75.06     49.12 o 
  -4   2  13      384.59      371.42     59.65 o 
  -2   2  13      324.16      355.03     64.16 o 
   0   2  13       48.70       13.98     59.06 o 
   2   2  13      208.81      115.37     57.95 o 
   4   2  13       22.71      -23.94     62.29 o 
   6   2  13      103.00       71.94     58.27 o 
   8   2  13       28.89       10.01     59.93 o 
  10   2  13        5.96      -63.24     63.24 o 
  12   2  13       54.72       -2.52     69.84 o 
  14   2  13        6.02      -47.91     79.05 o 
 -15   3  13       41.42        2.90     74.84 o 
 -13   3  13        5.28      -16.88     88.52 o 
 -11   3  13      729.25      829.23    199.12 o 
  -9   3  13     1369.61     1521.75    113.19 o 
  -7   3  13     2456.92     2557.00    114.98 o 
  -5   3  13      255.36      304.87     68.48 o 
  -3   3  13        2.60       -4.29     58.23 o 
  -1   3  13     1346.64     1285.78    146.01 o 
   1   3  13     3111.84     2798.65    119.70 o 
   3   3  13      707.02      916.61    140.07 o 
   5   3  13      733.15      832.88     77.55 o 
   7   3  13        1.11      -19.14     63.47 o 
   9   3  13      457.60      408.78     77.27 o 
  11   3  13      986.87     1121.08     97.50 o 
  13   3  13      324.64      325.19     90.87 o 
 -12   4  13       32.69       22.57    145.15 o 
 -10   4  13      393.89      569.71    178.27 o 
  -8   4  13      254.87      141.75    125.80 o 
  -6   4  13      104.94        8.65     85.64 o 
  -4   4  13        0.60      -67.02     67.02 o 
  -2   4  13       10.08      -46.81     64.89 o 
   0   4  13      144.98      137.66     67.33 o 
   2   4  13        3.50      -52.13     69.84 o 
   4   4  13      128.84      118.96     67.65 o 
   6   4  13      138.76       85.52     67.91 o 
   8   4  13        2.69       47.25     83.73 o 
  -5   5  13      173.39      102.12    109.01 o 
  -3   5  13        2.02      -96.08     96.08 o 
  -1   5  13       27.87      -86.57     86.57 o 
   1   5  13      373.29      346.05     84.89 o 
   3   5  13      575.77      629.00     90.44 o 
 -16   0  14      270.78      488.46    213.79 o 
 -14   0  14      396.24      634.77    184.81 o 
 -12   0  14      104.31      128.69     93.46 o 
 -10   0  14      479.50      495.72     94.81 o 
  -8   0  14     3900.27     3705.30    228.19 o 
  -6   0  14     4037.17     3696.39    224.42 o 
  -4   0  14      191.47      345.91    130.73 o 
  -2   0  14      156.25      138.79    120.83 o 
   0   0  14    23408.48    22919.17    403.16 o 
   2   0  14    10323.41    10163.55    281.40 o 
   4   0  14      882.68     1000.36    103.40 o 
   6   0  14     2314.97     2425.20    138.72 o 
   8   0  14     8654.85     9538.69    334.02 o 
  10   0  14     4579.76     5251.23    260.54 o 
  12   0  14     2306.47     2342.27    213.13 o 
 -17   1  14      552.22      720.53    118.81 o 
 -15   1  14     1403.64     1722.65    127.17 o 
 -13   1  14     2501.04     2730.60    111.76 o 
 -11   1  14      190.97      255.94     65.71 o 
  -9   1  14      373.20      424.12     63.37 o 
  -7   1  14     2635.10     2707.62     92.99 o 
  -5   1  14     4658.89     4577.17    128.78 o 
  -3   1  14     1093.11     1177.39    109.85 o 
  -1   1  14      482.52      461.92     84.36 o 
   1   1  14     4267.10     3791.33    416.89 o 
   3   1  14     4220.11     4191.40    137.46 o 
   5   1  14      325.03      315.34     66.73 o 
   7   1  14      263.60      278.52     61.05 o 
   9   1  14     1229.50     1275.17     80.96 o 
  11   1  14     2259.78     2477.77    102.86 o 
  13   1  14      445.88      653.59    178.47 o 
 -16   2  14     1794.57     1911.28    122.74 o 
 -14   2  14     5136.79     5241.94    186.14 o 
 -12   2  14     4187.59     4025.85    130.21 o 
 -10   2  14     1054.25     1170.16     81.64 o 
  -8   2  14      564.20      647.20     71.37 o 
  -6   2  14     6481.54     6573.19    158.76 o 
  -4   2  14     9838.48     9569.81    263.03 o 
  -2   2  14      679.81      563.12    155.56 o 
   0   2  14      419.68      392.81     93.59 o 
   2   2  14     2877.48     2674.55    123.59 o 
   4   2  14     3300.40     3506.95    137.64 o 
   6   2  14     1353.86     1239.83     83.77 o 
   8   2  14       30.61       43.57     65.13 o 
  10   2  14      798.08      791.78     83.29 o 
  12   2  14      259.05      158.50     82.05 o 
 -13   3  14      715.40      785.39    112.48 o 
 -11   3  14     1044.18     1148.85    153.62 o 
  -9   3  14      373.91      348.41     86.63 o 
  -7   3  14     3594.35     3556.12    134.24 o 
  -5   3  14     2391.91     2635.53    126.01 o 
  -3   3  14      331.78      328.99     67.75 o 
  -1   3  14      836.25      794.73    139.81 o 
   1   3  14     2388.65     2592.86    110.05 o 
   3   3  14     2189.68     2160.61    120.02 o 
   5   3  14     1206.37     1138.25     88.80 o 
   7   3  14      433.14      448.39     77.45 o 
   9   3  14     3385.04     3258.93    126.63 o 
  11   3  14     1010.11      963.72     99.60 o 
 -10   4  14      815.04      866.10    164.82 o 
  -8   4  14     1945.75     2074.88    191.36 o 
  -6   4  14      664.57      553.40    103.57 o 
  -4   4  14      137.15       19.47     73.84 o 
  -2   4  14      835.60      688.43    156.23 o 
   0   4  14     3234.32     3347.48    131.93 o 
   2   4  14     1834.28     1793.97    133.44 o 
   4   4  14      953.32      910.26     81.63 o 
   6   4  14      139.32      150.97     75.68 o 
   8   4  14     2485.46     2562.74    127.38 o 
 -15   1  15     2516.72     2752.71    147.90 o 
 -13   1  15      205.09      231.68     78.29 o 
 -11   1  15        6.10       41.84     66.20 o 
  -9   1  15     1476.09     1472.27     84.57 o 
  -7   1  15     1241.60     1396.44     79.53 o 
  -5   1  15     4206.46     4180.85    175.95 o 
  -3   1  15      566.47      527.74    157.87 o 
  -1   1  15       50.04      -65.68     78.62 o 
   1   1  15      785.79      440.31    181.11 o 
   3   1  15     2771.35     2685.80    120.72 o 
   5   1  15     1025.97     1042.50     75.57 o 
   7   1  15      638.13      659.36     74.22 o 
   9   1  15      175.02       17.23     68.23 o 
  11   1  15      365.53      326.17    166.39 o 
  13   1  15        2.74      -17.96    173.71 o 
 -14   2  15      104.38      178.95     88.71 o 
 -12   2  15       10.20       33.89     74.79 o 
 -10   2  15       22.16       41.28     77.68 o 
  -8   2  15        2.54       18.84     71.77 o 
  -6   2  15      209.23      288.73    103.97 o 
  -4   2  15       11.47       48.04     95.86 o 
  -2   2  15        9.17      -60.00     88.24 o 
   0   2  15      256.10      120.92     71.29 o 
   2   2  15       72.31       56.74     66.85 o 
   4   2  15        4.29      -79.37    106.80 o 
   6   2  15      464.10      462.98     75.22 o 
   8   2  15        3.57       53.30     70.61 o 
  10   2  15       60.48       19.56     76.39 o 
  12   2  15        5.09      -48.84     84.67 o 
 -11   3  15      269.61      240.59     98.78 o 
  -9   3  15      988.58     1010.41    105.84 o 
  -7   3  15      991.85     1093.94    143.09 o 
  -5   3  15     1595.05     1479.41    111.44 o 
  -3   3  15        3.15       31.70     66.32 o 
  -1   3  15      183.74       70.49     66.91 o 
   1   3  15      514.04      460.67     90.64 o 
   3   3  15      401.22      417.39     91.09 o 
   5   3  15       57.30        3.81     75.10 o 
   7   3  15      500.86      444.64     83.48 o 
   9   3  15       31.83       25.87     85.19 o 
  -8   4  15        2.87      -73.80    105.06 o 
  -6   4  15      156.82      124.11    101.38 o 
  -4   4  15        8.27      -25.11     81.56 o 
  -2   4  15      274.63      104.36     80.01 o 
   0   4  15       47.98       57.02     76.33 o 
   2   4  15       59.46       12.78     86.86 o 
   4   4  15      296.13      281.72     82.11 o 
 -14   0  16      520.91      409.23    203.10 o 
 -12   0  16     2453.78     2473.46    245.88 o 
 -10   0  16     7209.62     6465.48    220.36 o 
  -8   0  16     7335.89     7109.73    324.32 o 
  -6   0  16      329.68      337.19    151.93 o 
  -4   0  16      543.71      628.57    164.07 o 
  -2   0  16     3743.22     3499.70    247.27 o 
   0   0  16     6634.59     6667.54    188.22 o 
  12   0  16      365.70       13.14    177.48 o 
 -13   1  16      528.51      617.00     91.18 o 
 -11   1  16      352.62      379.99     78.25 o 
  -9   1  16     2813.84     2830.33    108.34 o 
  -7   1  16     1645.79     1849.54    114.49 o 
  -5   1  16      723.61      850.21    180.51 o 
  -3   1  16      165.43      136.34    155.23 o 
  -1   1  16     2275.21     1888.41    625.36 o 
   1   1  16     3523.19     3126.19    186.13 o 
   3   1  16     1157.66     1176.58    130.40 o 
   5   1  16      367.60      284.30     70.43 o 
   7   1  16     2431.42     2493.05    105.23 o 
   9   1  16     2372.10     2294.33    217.69 o 
  11   1  16      288.23      357.07    168.83 o 
 -12   2  16     1534.96     1536.49    121.88 o 
 -10   2  16        4.84       32.02     87.07 o 
  -8   2  16      711.24      812.28    130.76 o 
  -6   2  16     2057.49     2312.47    161.30 o 
  -4   2  16      241.00      210.76     83.80 o 
  -2   2  16      217.42      103.41    114.09 o 
   0   2  16      859.41      623.75    245.70 o 
   2   2  16       77.14      -19.58     70.83 o 
   4   2  16       13.63        1.72     82.74 o 
   6   2  16     1543.48     1456.49     95.21 o 
   8   2  16     1520.97     1715.96    103.77 o 
  10   2  16      186.08      114.27     87.15 o 
  -9   3  16      923.39      969.45    156.72 o 
  -7   3  16     4090.29     4259.83    217.60 o 
  -5   3  16      268.63       67.28     90.49 o 
  -3   3  16      624.35      602.50    113.37 o 
  -1   3  16     2669.99     2632.77    126.10 o 
   1   3  16     1908.97     1771.75    227.80 o 
   3   3  16      202.51      164.09     99.04 o 
   5   3  16       67.88       58.19     80.96 o 
   7   3  16     1305.35     1521.03    108.08 o 
  -4   4  16        4.46      -30.52    102.49 o 
  -2   4  16     2698.20     2888.17    221.17 o 
   0   4  16     4561.32     4468.38    211.09 o 
 -13   1  17      999.68     1047.24    105.93 o 
 -11   1  17        4.40       33.88     80.83 o 
  -9   1  17        0.84       22.88     89.86 o 
  -7   1  17      389.43      404.19    118.11 o 
  -5   1  17     1096.85      901.91    195.37 o 
  -3   1  17      363.68      367.76    105.01 o 
  -1   1  17        0.24      -90.06     90.06 o 
   1   1  17     1228.35      935.86    356.74 o 
   3   1  17       16.25     -103.92    103.92 o 
   5   1  17      363.13      150.19    175.13 o 
   7   1  17      830.02      755.67    180.45 o 
   9   1  17     1056.43     1427.54    214.85 o 
 -10   2  17      295.47      314.53    136.94 o 
  -8   2  17        3.75      -82.46    116.66 o 
  -6   2  17      435.48      340.44    124.83 o 
  -4   2  17        0.32      -84.57     84.57 o 
  -2   2  17        1.47      -94.03     94.03 o 
   0   2  17      231.87      155.28    101.14 o 
   2   2  17        3.24      -85.48     85.48 o 
   4   2  17        3.55      -74.20     74.20 o 
   6   2  17       62.84       -6.09     81.99 o 
   8   2  17       66.62       89.03     84.35 o 
  -7   3  17        4.83      -37.82    102.56 o 
  -5   3  17      275.16      226.58    103.73 o 
  -3   3  17      681.74      496.22    138.58 o 
  -1   3  17      223.96      172.15    104.01 o 
   1   3  17      381.73      424.48     94.78 o 
   3   3  17       15.09      -45.68    100.26 o 
   5   3  17      125.51      123.50     91.96 o 
 -10   0  18     3839.28     3760.20    200.48 o 
  -8   0  18     3084.90     3476.66    276.65 o 
  -6   0  18     1161.10     1245.31    210.09 o 
  -4   0  18        6.93     -164.01    168.10 o 
 -11   1  18     1612.06     1705.19    170.06 o 
  -9   1  18     1847.85     1795.99    165.17 o 
  -7   1  18      650.74      772.20    137.60 o 
  -5   1  18      555.47      596.61    198.94 o 
  -3   1  18     2733.20     2344.43    659.86 o 
  -1   1  18     2420.15     2443.81    192.73 o 
   1   1  18      208.04       85.85    106.04 o 
  -8   2  18      210.32      194.28    137.89 o 
  -6   2  18      621.42      685.72    146.14 o 
  -4   2  18     3473.19     3907.28    189.11 o 
  -2   2  18     2441.61     2148.81    202.44 o 
   0   2  18      284.08      144.88    114.09 o 
   2   2  18      367.68      242.84    143.87 o 
   4   2  18     3919.00     4046.63    172.69 o 
   6   2  18     3256.22     3286.94    177.85 o 
  -1   3  18     1375.57     1097.88    281.37 o 
  -7   1  19      333.18      372.07    140.95 o 
  -5   1  19      658.10      693.67    220.53 o 
  -3   1  19      862.35      867.79    340.63 o 
  -1   1  19     1120.88      851.17    291.37 o 
  -4   2  19        4.93     -101.61    101.61 o 
  -2   2  19      114.86       -8.04    124.21 o 
   0   2  19       60.95     -128.28    155.00 o 
                                                 
